# Supplementary material for: Developmental and Reproductive Impacts of Four Bisphenols in Daphnia magna
Source: Int J Mol Sci. 2022 Nov 23;23(23):14561. doi: 10.3390/ijms232314561 (PMC9738221; doi:10.3390/ijms232314561)
Supplement: Supplementary file 1 [file ijms-23-14561-s001.zip]

Archive with 1 entries (1 files):
- ijms-1998237-supplementary.pdf
